# Supplementary material for: Distributed non-disclosive validation of predictive models by a modified ROC-GLM
Source: BMC Med Res Methodol. 2024 Aug 29;24:190. doi: 10.1186/s12874-024-02312-4 (PMC11363434; doi:10.1186/s12874-024-02312-4)
Supplement: Supplementary file 1 — Supplementary Material 1. [file 12874_2024_2312_MOESM1_ESM.zip]

Archive with 17 entries (15 files):
- appendix/
- appendix/references.bib
- appendix/appendix_revision2.tex
- appendix/bmcart.cls
- appendix/figures/
- appendix/figures/gaussian-mechanism0.01.pdf
- appendix/figures/ROC_vs_ROCGLM_gamma.pdf
- appendix/figures/gaussian-mechanism0.1.pdf
- appendix/figures/gaussian-mechanism0.2.pdf
- appendix/figures/survplot_GBSG2.pdf
- appendix/figures/gaussian-mechanism0.4.pdf
- appendix/figures/gaussian-mechanism0.05.pdf
- appendix/spbasic.bst
- appendix/bmc-mathphys.bst
- appendix/vancouver.bst
- appendix/bmcart-biblio.sty
- appendix/appendix_revision2.pdf
