# Supplementary material for: Distributed non-disclosive validation of predictive models by a modified ROC-GLM
Source: BMC Med Res Methodol. 2024 Aug 29;24:190. doi: 10.1186/s12874-024-02312-4 (PMC11363434; doi:10.1186/s12874-024-02312-4)
Supplement: Supplementary file 1 — Supplementary Material 1. [file 12874_2024_2312_MOESM1_ESM.zip › appendix/references.bib]

@book{Pepe2003,
  title={The statistical evaluation of medical tests for classification and prediction},
  author={Pepe, Margaret Sullivan},
  year={2003},
  publisher={Oxford university press}
}


  @Manual{rcore,
    title = {R: A Language and Environment for Statistical Computing},
    author = {{R Core Team}},
    organization = {R Foundation for Statistical Computing},
    address = {Vienna, Austria},
    year = {2021},
    url = {https://www.R-project.org/},
  }

@inproceedings{dwork2006calibrating,
  title={Calibrating noise to sensitivity in private data analysis},
  author={Dwork, Cynthia and McSherry, Frank and Nissim, Kobbi and Smith, Adam},
  booktitle={Theory of cryptography conference},
  pages={265--284},
  year={2006},
  organization={Springer}
}

@article{bender2005generating,
  title={Generating survival times to simulate Cox proportional hazards models},
  author={Bender, Ralf and Augustin, Thomas and Blettner, Maria},
  journal={Statistics in medicine},
  volume={24},
  number={11},
  pages={1713--1723},
  year={2005},
  publisher={Wiley Online Library}
}

@inproceedings{dwork2006our,
  title={Our data, ourselves: Privacy via distributed noise generation},
  author={Dwork, Cynthia and Kenthapadi, Krishnaram and McSherry, Frank and Mironov, Ilya and Naor, Moni},
  booktitle={Annual International Conference on the Theory and Applications of Cryptographic Techniques},
  pages={486--503},
  year={2006},
  organization={Springer}
}

@article{dwork2014algorithmic,
  title={The algorithmic foundations of differential privacy.},
  author={Dwork, Cynthia and Roth, Aaron and others},
  journal={Found. Trends Theor. Comput. Sci.},
  volume={9},
  number={3-4},
  pages={211--407},
  year={2014}
}

@inproceedings{balle2018improving,
  title={Improving the gaussian mechanism for differential privacy: Analytical calibration and optimal denoising},
  author={Balle, Borja and Wang, Yu-Xiang},
  booktitle={International Conference on Machine Learning},
  pages={394--403},
  year={2018},
  organization={PMLR}
}


@inproceedings{mironov2017renyi,
  title={R{\'e}nyi differential privacy},
  author={Mironov, Ilya},
  booktitle={2017 IEEE 30th computer security foundations symposium (CSF)},
  pages={263--275},
  year={2017},
  organization={IEEE}
}

@article{vadhan2017complexity,
  title={The complexity of differential privacy},
  author={Vadhan, Salil},
  journal={Tutorials on the Foundations of Cryptography: Dedicated to Oded Goldreich},
  pages={347--450},
  year={2017},
  publisher={Springer}
}


@article{learningDP2017,
  title={Learning with Privacy at Scale},
  author={Differential Privacy Team, Apple},
  year={2017},
}


@article{dwork2019differential,
  title={Differential privacy in practice: Expose your epsilons!},
  author={Dwork, Cynthia and Kohli, Nitin and Mulligan, Deirdre},
  journal={Journal of Privacy and Confidentiality},
  volume={9},
  number={2},
  year={2019}
}

@misc{desfontainesblog20211001,
  title = {A list of real-world uses of differential privacy},
  author = {Damien Desfontaines},
  howpublished = {\url{https://desfontain.es/privacy/real-world-differential-privacy.html}},
  note = {Ted is writing things (personal blog)},
  year = {2021},
  month = {10}
}


@article{lowy2024does,
  title={Why Does Differential Privacy with Large Epsilon Defend Against Practical Membership Inference Attacks?},
  author={Lowy, Andrew and Li, Zhuohang and Liu, Jing and Koike-Akino, Toshiaki and Parsons, Kieran and Wang, Ye},
  journal={arXiv preprint arXiv:2402.09540},
  year={2024}
}


@article{delong1988comparing,
  title={Comparing the areas under two or more correlated receiver operating characteristic curves: a nonparametric approach},
  author={DeLong, Elizabeth R and DeLong, David M and Clarke-Pearson, Daniel L},
  journal={Biometrics},
  pages={837--845},
  year={1988},
  publisher={JSTOR}
}

@article{zweig1993receiver,
  title={Receiver-operating characteristic (ROC) plots: a fundamental evaluation tool in clinical medicine},
  author={Zweig, Mark H and Campbell, Gregory},
  journal={Clinical chemistry},
  volume={39},
  number={4},
  pages={561--577},
  year={1993},
  publisher={Oxford University Press}
}

@article{jones2013combined,
  title={Combined analysis of correlated data when data cannot be pooled},
  author={Jones, Elinor M and Sheehan, Nuala A and Gaye, Amadou and Laflamme, Philippe and Burton, Paul},
  journal={Stat},
  volume={2},
  number={1},
  pages={72--85},
  year={2013},
  publisher={Wiley Online Library}
}

@inproceedings{dwork2006differential,
  title={Differential privacy},
  author={Dwork, Cynthia},
  booktitle={International Colloquium on Automata, Languages, and Programming},
  pages={1--12},
  year={2006},
  organization={Springer}
}

@inproceedings{mcmahan2017communication,
  title={Communication-efficient learning of deep networks from decentralized data},
  author={McMahan, Brendan and Moore, Eider and Ramage, Daniel and Hampson, Seth and y Arcas, Blaise Aguera},
  booktitle={Artificial intelligence and statistics},
  pages={1273--1282},
  year={2017},
  organization={PMLR}
}

@article{pepe2000interpretation,
  title={An interpretation for the ROC curve and inference using GLM procedures},
  author={Pepe, Margaret Sullivan},
  journal={Biometrics},
  volume={56},
  number={2},
  pages={352--359},
  year={2000},
  publisher={Wiley Online Library}
}

@book{piessens2012quadpack,
  title={Quadpack: a subroutine package for automatic integration},
  author={Piessens, Robert and de Doncker-Kapenga, Elise and {\"U}berhuber, Christoph W and Kahaner, David K},
  volume={1},
  year={2012},
  publisher={Springer Science \& Business Media}
}

@inproceedings{salem2020updates,
  title={Updates-leak: Data set inference and reconstruction attacks in online learning},
  author={Salem, Ahmed and Bhattacharya, Apratim and Backes, Michael and Fritz, Mario and Zhang, Yang},
  booktitle={29th $\{$USENIX$\}$ Security Symposium ($\{$USENIX$\}$ Security 20)},
  pages={1291--1308},
  year={2020}
}

@article{alonzo2002distribution,
  title={Distribution-free ROC analysis using binary regression techniques},
  author={Alonzo, Todd A and Pepe, Margaret Sullivan},
  journal={Biostatistics},
  volume={3},
  number={3},
  pages={421--432},
  year={2002},
  publisher={Oxford University Press}
}

@article{hothorn2021predictive,
  title={Predictive Distribution Modeling Using Transformation Forests},
  author={Hothorn, Torsten and Zeileis, Achim},
  journal={Journal of Computational and Graphical Statistics},
  pages={1--16},
  year={2021},
  publisher={Taylor \& Francis}
}

@Manual{pkg-trtf,
  title = {trtf: Transformation Trees and Forests},
  author = {Torsten Hothorn},
  year = {2020},
  note = {R package version 0.3-7},
  url = {https://CRAN.R-project.org/package=trtf},
}


@article{gaye2014datashield,
  title={DataSHIELD: taking the analysis to the data, not the data to the analysis},
  author={Gaye, Amadou and Marcon, Yannick and Isaeva, Julia and LaFlamme, Philippe and Turner, Andrew and Jones, Elinor M and Minion, Joel and Boyd, Andrew W and Newby, Christopher J and Nuotio, Marja-Liisa and others},
  journal={International journal of epidemiology},
  volume={43},
  number={6},
  pages={1929--1944},
  year={2014},
  publisher={Oxford University Press}
}

@inproceedings{boyd2015differential,
  title={Differential privacy for classifier evaluation},
  author={Boyd, Kendrick and Lantz, Eric and Page, David},
  booktitle={Proceedings of the 8th ACM Workshop on Artificial Intelligence and Security},
  pages={15--23},
  year={2015}
}

@article{unal2021ppaurora,
  title={ppAURORA: Privacy Preserving Area Under Receiver Operating Characteristic and Precision-Recall Curves with Secure 3-Party Computation},
  author={{\"U}nal, Ali Burak and Pfeifer, Nico and Akg{\"u}n, Mete},
  journal={ArXiv},
  volume={2102},
  year={2021},
  publisher={Cornell University}
}

@article{brier1950verification,
  title={Verification of forecasts expressed in terms of probability},
  author={Brier, Glenn W and others},
  journal={Monthly weather review},
  volume={78},
  number={1},
  pages={1--3},
  year={1950}
}

@article{vuk2006roc,
  title={ROC curve, lift chart and calibration plot},
  author={Vuk, Miha and Curk, Tomaz},
  journal={Metodoloski zvezki},
  volume={3},
  number={1},
  pages={89},
  year={2006},
  publisher={Citeseer}
}

@article{batchtools,
  doi = {10.21105/joss.00135},
  url = {https://doi.org/10.21105/joss.00135},
  year  = {2017},
  month = {feb},
  publisher = {The Open Journal},
  volume = {2},
  number = {10},
  author = {Michel Lang and Bernd Bischl and Dirk Surmann},
  title = {batchtools: Tools for R to work on batch systems},
  journal = {The Journal of Open Source Software}
}

@article{wu2012g,
  title={G rid Binary LO gistic RE gression (GLORE): building shared models without sharing data},
  author={Wu, Yuan and Jiang, Xiaoqian and Kim, Jihoon and Ohno-Machado, Lucila},
  journal={Journal of the American Medical Informatics Association},
  volume={19},
  number={5},
  pages={758--764},
  year={2012},
  publisher={BMJ Group}
}

@article{lu2015webdisco,
  title={WebDISCO: a web service for distributed cox model learning without patient-level data sharing},
  author={Lu, Chia-Lun and Wang, Shuang and Ji, Zhanglong and Wu, Yuan and Xiong, Li and Jiang, Xiaoqian and Ohno-Machado, Lucila},
  journal={Journal of the American Medical Informatics Association},
  volume={22},
  number={6},
  pages={1212--1219},
  year={2015},
  publisher={Oxford University Press}
}

@article{duan2020learning,
  title={Learning from electronic health records across multiple sites: A communication-efficient and privacy-preserving distributed algorithm},
  author={Duan, Rui and Boland, Mary Regina and Liu, Zixuan and Liu, Yue and Chang, Howard H and Xu, Hua and Chu, Haitao and Schmid, Christopher H and Forrest, Christopher B and Holmes, John H and others},
  journal={Journal of the American Medical Informatics Association},
  volume={27},
  number={3},
  pages={376--385},
  year={2020},
  publisher={Oxford University Press}
}

@article{loukides2010disclosure,
  title={The disclosure of diagnosis codes can breach research participants' privacy},
  author={Loukides, Grigorios and Denny, Joshua C and Malin, Bradley},
  journal={Journal of the American Medical Informatics Association},
  volume={17},
  number={3},
  pages={322--327},
  year={2010},
  publisher={BMJ Group BMA House, Tavistock Square, London, WC1H 9JR}
}

@article{arellano2018privacy,
  title={Privacy policy and technology in biomedical data science},
  author={Arellano, April Moreno and Dai, Wenrui and Wang, Shuang and Jiang, Xiaoqian and Ohno-Machado, Lucila},
  journal={Annual review of biomedical data science},
  volume={1},
  pages={115--129},
  year={2018},
  publisher={Annual Reviews}
}

@inproceedings{yang2021characterizing,
  title={Characterizing Impacts of Heterogeneity in Federated Learning upon Large-Scale Smartphone Data},
  author={Yang, Chengxu and Wang, Qipeng and Xu, Mengwei and Chen, Zhenpeng and Bian, Kaigui and Liu, Yunxin and Liu, Xuanzhe},
  booktitle={Proceedings of the Web Conference 2021},
  pages={935--946},
  year={2021}
}

@article{schumacher1994randomized,
  title={Randomized 2 x 2 trial evaluating hormonal treatment and the duration of chemotherapy in node-positive breast cancer patients. German Breast Cancer Study Group.},
  author={Schumacher, M and Bastert, G and Bojar, H and H{\"u}bner, K and Olschewski, M and Sauerbrei, W and Schmoor, C and Beyerle, C and Neumann, RL and Rauschecker, HF},
  journal={Journal of Clinical Oncology},
  volume={12},
  number={10},
  pages={2086--2093},
  year={1994}
}

  @Manual{TH.data,
    title = {TH.data: TH's Data Archive},
    author = {Torsten Hothorn},
    year = {2021},
    note = {R package version 1.1-0},
    url = {https://CRAN.R-project.org/package=TH.data},
  }


@article{DIFUTURE2018,
    author = {Prasser, Fabian and Kohlbacher, Oliver and Mansmann, Ulrich and Bauer, Bernhard and Kuhn, Klaus A},
    doi = {10.3414/ME17-02-0022},
    journal = { Methods Inf Med},
    title = {Data Integration for Future Medicine (DIFUTURE)},
    volume={57},
    number={S01},
    pages={e57--e65},
    year = {2018}
}

@article{van2019calibration,
  title={Calibration: the Achilles heel of predictive analytics},
  author={Van Calster, Ben and McLernon, David J and Van Smeden, Maarten and Wynants, Laure and Steyerberg, Ewout W},
  journal={BMC medicine},
  volume={17},
  number={1},
  pages={1--7},
  year={2019},
  publisher={Springer}
}

@article{ranger,
    title = {{ranger}: A Fast Implementation of Random Forests for High Dimensional Data in {C++} and {R}},
    author = {Marvin N. Wright and Andreas Ziegler},
    journal = {Journal of Statistical Software},
    year = {2017},
    volume = {77},
    number = {1},
    pages = {1--17},
    doi = {10.18637/jss.v077.i01},
}

@article{breiman2001random,
  title={Random forests},
  author={Breiman, Leo},
  journal={Machine learning},
  volume={45},
  number={1},
  pages={5--32},
  year={2001},
  publisher={Springer}
}


@article{1ishwaran2008random,
    author = {Hemant Ishwaran and Udaya B. Kogalur and Eugene H. Blackstone and Michael S. Lauer},
    title = {{Random survival forests}},
    volume = {2},
    journal = {The Annals of Applied Statistics},
    number = {3},
    publisher = {Institute of Mathematical Statistics},
    pages = {841 -- 860},
    keywords = {Conservation of events, cumulative hazard function, ensemble, out-of-bag, prediction error, survival tree},
    year = {2008},
    doi = {10.1214/08-AOAS169},
    URL = {https://doi.org/10.1214/08-AOAS169}
}


@article{mason2002areas,
  title={Areas beneath the relative operating characteristics (ROC) and relative operating levels (ROL) curves: Statistical significance and interpretation},
  author={Mason, Simon J and Graham, Nicholas E},
  journal={Quarterly Journal of the Royal Meteorological Society: A journal of the atmospheric sciences, applied meteorology and physical oceanography},
  volume={128},
  number={584},
  pages={2145--2166},
  year={2002},
  publisher={Wiley Online Library}
}

@article{hanley1982meaning,
  title={The meaning and use of the area under a receiver operating characteristic (ROC) curve.},
  author={Hanley, James A and McNeil, Barbara J},
  journal={Radiology},
  volume={143},
  number={1},
  pages={29--36},
  year={1982}
}

@unpublished{ibc2022schalk,
title= {Model Transportability and Privacy Protection},
author = {Schalk, Daniel and Irmak On, Begum and Hapfelmeier, Alexander and Mansmann, Ulrich and Hoffmann, Verena S.},
year = {2022},
note= {31$\vphantom{a}^{\text{st}}$ International Biometric Conference, \url{github.com/schalkdaniel/talk-ibc-2022/blob/main/model-transportability-and-privacy-protection.pdf}},
}
